# Supplementary material for: Two new species of Pseudocosmospora (Hypocreales) revealed through morphological and phylogenetic analyses
Source: MycoKeys. 2026 Feb 16;128:285–300. doi: 10.3897/mycokeys.128.180941 (PMC12930181; doi:10.3897/mycokeys.128.180941)
Supplement: XML Treatment for Pseudocosmospora chlamydospora [file mycokeys.128.180941-treatment1.xml]

<!DOCTYPE tp:taxon-treatment
  PUBLIC "-//TaxonX//DTD Taxonomic Treatment Publishing DTD v0 20100105//EN" "tax-treatment-NSO.dtd">
<tp:taxon-treatment xmlns:tp="http://www.plazi.org/taxpub"><tp:treatment-meta><kwd-group><label>Taxon classification</label><kwd>
                <named-content content-type="kingdom">Fungi</named-content>
              </kwd><kwd>
                <named-content content-type="family">Nectriaceae</named-content>
              </kwd></kwd-group><mixed-citation publication-type="journal"><person-group><name><surname>Wu</surname><given-names>Xiao-Qian</given-names></name><name><surname>Zhuang</surname><given-names>Wen-Ying</given-names></name><name><surname>Zeng</surname><given-names>Zhao-Qing</given-names></name></person-group><article-title>Two new species of <italic><tp:taxon-name><tp:taxon-name-part taxon-name-part-type="genus" reg="Pseudocosmospora">Pseudocosmospora</tp:taxon-name-part></tp:taxon-name></italic> (<tp:taxon-name><tp:taxon-name-part taxon-name-part-type="order" reg="Hypocreales">Hypocreales</tp:taxon-name-part></tp:taxon-name>) revealed through morphological and phylogenetic analyses</article-title><source>MycoKeys</source><day>16</day><month>02</month><year>2026</year><volume>128</volume><fpage>285</fpage><lpage>300</lpage><pub-id pub-id-type="doi">10.3897/mycokeys.128.180941</pub-id></mixed-citation></tp:treatment-meta><tp:nomenclature><tp:taxon-name><object-id xmlns:xlink="http://www.w3.org/1999/xlink" content-type="arpha" xlink:type="simple">AAF66A27-4F56-589E-AC6B-DB21B8C1F5AF</object-id>
                    		<tp:taxon-name-part taxon-name-part-type="genus" reg="Pseudocosmospora">Pseudocosmospora</tp:taxon-name-part> <tp:taxon-name-part taxon-name-part-type="species" reg="chlamydospora">chlamydospora</tp:taxon-name-part>
                    	
                    		<object-id xmlns:xlink="http://www.w3.org/1999/xlink" xlink:type="simple">Fungal Names: FN 573083</object-id>
                    	</tp:taxon-name><tp:taxon-authority>Xiao Qian Wu, Z.Q. Zeng &amp; W.Y. Zhuang</tp:taxon-authority><tp:taxon-status xmlns:xlink="http://www.w3.org/1999/xlink" xlink:type="simple">sp. nov.</tp:taxon-status><xref ref-type="fig" rid="F2">Figs 2</xref><xref ref-type="fig" rid="F3">, 3</xref></tp:nomenclature><tp:treatment-sec sec-type="Etymology"><title>Etymology.</title><p>The specific epithet refers to the chlamydospores produced in culture.</p></tp:treatment-sec><tp:treatment-sec sec-type="Typification"><title>Typification.</title><p>China • Beijing City, Miyun District, roadside near Miyun Reservoir, on fruitbodies of <italic><tp:taxon-name><tp:taxon-name-part taxon-name-part-type="genus" reg="Paraeutypella">Paraeutypella</tp:taxon-name-part> <tp:taxon-name-part taxon-name-part-type="species" reg="karsti">karsti</tp:taxon-name-part></tp:taxon-name></italic> growing on rotten bark, 8 September 2022, W.Y. Zhuang, Z.Q. Zeng &amp; H.D. Zheng, 13067 (holotype <abbrev xmlns:xlink="http://www.w3.org/1999/xlink" content-type="institution" xlink:title="Herbarium Mycologicum Academiae Sinicae" xlink:type="simple">HMAS</abbrev> 255842, ex-type culture <named-content xmlns:xlink="http://www.w3.org/1999/xlink" content-type="dwc:institutional_code" xlink:title="China General Microbiological Culture Collection Center, Chinese Academy of Sciences" xlink:href="https://scientific-collections.gbif.org/institution/ffff0a26-d2c0-46b3-a359-e9e8310ce20b" xlink:type="simple"><abbrev content-type="institution" xlink:title="China General Microbiological Culture Collection Center" xlink:type="simple">CGMCC</abbrev></named-content> 3.29438).</p></tp:treatment-sec><tp:treatment-sec sec-type="Description"><title>Description.</title><p><bold><italic>Mycelium</italic></bold> not visible on natural substratum. <bold><italic>Perithecia</italic></bold> superficial, solitary to gregarious, non-stromatic or with a basal stroma, subglobose to globose with a truncate apex, laterally collapsed upon drying, orange-red to bright red, turning dark red in 3% KOH, becoming light yellow in 100% LA, 144–217 × 101–185 μm. <bold><italic>Perithecial walls</italic></bold> of two layers, 17–28 μm thick; the outer layer of textura angularis, 10–21 μm thick, cells 2.5–8 × 1.6–4.1 μm, walls 0.9–1.4 μm thick; the inner layer of textura prismatica, 5–10 μm thick, cells 4.7–13.2 × 1.6–3.3 μm, walls 0.8–1.3 μm thick. <bold><italic>Asci</italic></bold> clavate, with a simple apex, eight-spored, 42.7–56.7 × 3.4–5.7 μm. <bold><italic>Ascospores</italic></bold> ellipsoidal, 1-septate, hyaline to light yellow-brown, smooth-walled, uniseriate, overlapping obliquely, 5.9–8.8 × 3–4.7 μm.</p><fig id="F2" position="float" orientation="portrait"><object-id xmlns:xlink="http://www.w3.org/1999/xlink" content-type="doi" xlink:type="simple">10.3897/mycokeys.128.180941.figure2</object-id><object-id xmlns:xlink="http://www.w3.org/1999/xlink" content-type="arpha" xlink:type="simple">AFDE340B-867D-5BEE-A581-62B1E54C8B86</object-id><label>Figure 2.</label><caption><p>Macroscopic and microscopic features of <italic><tp:taxon-name><tp:taxon-name-part taxon-name-part-type="genus" reg="Pseudocosmospora">Pseudocosmospora</tp:taxon-name-part> <tp:taxon-name-part taxon-name-part-type="species" reg="chlamydospora">chlamydospora</tp:taxon-name-part></tp:taxon-name></italic> (<abbrev xmlns:xlink="http://www.w3.org/1999/xlink" content-type="institution" xlink:title="Herbarium Mycologicum Academiae Sinicae" xlink:type="simple">HMAS</abbrev> 255842). <bold>a–f</bold>. Perithecia on natural substratum; <bold>g, h</bold>. Longitudinal section through perithecium; <bold>i–l</bold>. Asci with ascospores; <bold>m–p</bold>. Ascospore. Scale bars: 500 µm (<bold>a–f</bold>); 20 µm (<bold>g, h</bold>); 5 µm (<bold>i–p</bold>).</p></caption><graphic xmlns:xlink="http://www.w3.org/1999/xlink" xlink:href="mycokeys-128-285-g002.jpg" id="oo_1541923.jpg" position="float" orientation="portrait" xlink:type="simple"><uri content-type="original_file" xlink:type="simple">https://binary.pensoft.net/fig/1541923</uri></graphic></fig></tp:treatment-sec><tp:treatment-sec sec-type="Colony characteristics"><title>Colony characteristics.</title><p><bold><italic>Colony</italic></bold> on <abbrev xmlns:xlink="http://www.w3.org/1999/xlink" xlink:title="potato dextrose agar" xlink:type="simple">PDA</abbrev> 43 mm diam. after 28 d at 25 °C, crustose, beige, light yellow to salmon-pink, on <abbrev xmlns:xlink="http://www.w3.org/1999/xlink" xlink:title="synthetic low-nutrient agar" xlink:type="simple">SNA</abbrev> 44 mm in diam. after 28 d at 25 °C, with sparse whitish aerial mycelium. <bold><italic>Conidiophores</italic></bold> acremonium- to verticillium-like, septate, of indefinite length, hyaline, with 1–2 whorls and a terminal whorl of 2–4 phialides. <bold><italic>Phialides</italic></bold> subulate, tapering toward the apex, 5–24 μm long, 1.1–1.9 μm wide at the base, 0.6–1.2 μm wide at the tip. <bold><italic>Conidia</italic></bold> rod-shaped, fusiform, ellipsoidal, lemon-shaped or subglobose, rare clavate, unicellular, smooth, hyaline, non-guttulate, 2.5–5.7 × 1.3–2.7 μm. <bold><italic>Chlamydospores</italic></bold> globose to subglobose, rarely oblong, smooth-walled, hyaline, 3.4–8.4 μm in diam.</p><fig id="F3" position="float" orientation="portrait"><object-id xmlns:xlink="http://www.w3.org/1999/xlink" content-type="doi" xlink:type="simple">10.3897/mycokeys.128.180941.figure3</object-id><object-id xmlns:xlink="http://www.w3.org/1999/xlink" content-type="arpha" xlink:type="simple">16040908-1AC4-500C-9205-8CF37824058A</object-id><label>Figure 3.</label><caption><p>Colonial and microscopic features of <italic><tp:taxon-name><tp:taxon-name-part taxon-name-part-type="genus" reg="Pseudocosmospora">Pseudocosmospora</tp:taxon-name-part> <tp:taxon-name-part taxon-name-part-type="species" reg="chlamydospora">chlamydospora</tp:taxon-name-part></tp:taxon-name></italic> (<named-content xmlns:xlink="http://www.w3.org/1999/xlink" content-type="dwc:institutional_code" xlink:title="China General Microbiological Culture Collection Center, Chinese Academy of Sciences" xlink:href="https://scientific-collections.gbif.org/institution/ffff0a26-d2c0-46b3-a359-e9e8310ce20b" xlink:type="simple"><abbrev content-type="institution" xlink:title="China General Microbiological Culture Collection Center" xlink:type="simple">CGMCC</abbrev></named-content> 3.29438). <bold>a–c</bold>. Colony after 28 d at 25 °C on <abbrev xmlns:xlink="http://www.w3.org/1999/xlink" xlink:title="potato dextrose agar" xlink:type="simple">PDA</abbrev>, <abbrev xmlns:xlink="http://www.w3.org/1999/xlink" xlink:title="cornmeal dextrose agar" xlink:type="simple">CMD</abbrev>, <abbrev xmlns:xlink="http://www.w3.org/1999/xlink" xlink:title="synthetic low-nutrient agar" xlink:type="simple">SNA</abbrev>; <bold>d–j</bold>. Conidiophores and conidia; <bold>k</bold>. Conidiophores, chlamydospores and conidia; <bold>l</bold>. Conidia. Scale bars: 10 µm (<bold>d–l</bold>).</p></caption><graphic xmlns:xlink="http://www.w3.org/1999/xlink" xlink:href="mycokeys-128-285-g003.jpg" id="oo_1541924.jpg" position="float" orientation="portrait" xlink:type="simple"><uri content-type="original_file" xlink:type="simple">https://binary.pensoft.net/fig/1541924</uri></graphic></fig></tp:treatment-sec><tp:treatment-sec sec-type="Notes"><title>Notes.</title><p>Amongst the known species of <italic><tp:taxon-name><tp:taxon-name-part taxon-name-part-type="genus" reg="Pseudocosmospora">Pseudocosmospora</tp:taxon-name-part></tp:taxon-name></italic>, <italic><tp:taxon-name><tp:taxon-name-part taxon-name-part-type="genus" reg="Pseudocosmospora">P.</tp:taxon-name-part> <tp:taxon-name-part taxon-name-part-type="species" reg="chlamydospora">chlamydospora</tp:taxon-name-part></tp:taxon-name></italic> most resembles <italic><tp:taxon-name><tp:taxon-name-part taxon-name-part-type="genus" reg="Pseudocosmospora">P.</tp:taxon-name-part> <tp:taxon-name-part taxon-name-part-type="species" reg="rogersonii">rogersonii</tp:taxon-name-part></tp:taxon-name></italic> in similar host fungus, subglobose perithecia with a truncate apex, ellipsoidal and smooth ascospores, and pink colony on <abbrev xmlns:xlink="http://www.w3.org/1999/xlink" xlink:title="potato dextrose agar" xlink:type="simple">PDA</abbrev> (<xref ref-type="bibr" rid="B5">Herrera et al. 2013</xref>). However, the new species differs in having smaller asci (42.7–56.7 × 3.4–5.7 μm vs. 54–69 × 5.7–8.4 μm), shorter ascospores (5.9–8.8 μm vs. 7.9–12.2 μm), and producing globose to subglobose chlamydospores. Sequence comparisons revealed that there were 8 bp, 12 bp, 81 bp, 102 bp and 103 bp divergences detected for the ITS, <abbrev xmlns:xlink="http://www.w3.org/1999/xlink" xlink:title="large subunit of nuclear ribosomal DNA" xlink:type="simple">LSU</abbrev>, <italic><abbrev xmlns:xlink="http://www.w3.org/1999/xlink" xlink:title="β-tubulin" xlink:type="simple">tub2</abbrev></italic>, <italic><abbrev xmlns:xlink="http://www.w3.org/1999/xlink" xlink:title="RNA polymerase II subunit one" xlink:type="simple">rpb1</abbrev></italic> and <italic>tef1-α</italic> regions between <italic><tp:taxon-name><tp:taxon-name-part taxon-name-part-type="genus" reg="Pseudocosmospora">P.</tp:taxon-name-part> <tp:taxon-name-part taxon-name-part-type="species" reg="chlamydospora">chlamydospora</tp:taxon-name-part></tp:taxon-name></italic> and <italic><tp:taxon-name><tp:taxon-name-part taxon-name-part-type="genus" reg="Pseudocosmospora">P.</tp:taxon-name-part> <tp:taxon-name-part taxon-name-part-type="species" reg="rogersonii">rogersonii</tp:taxon-name-part></tp:taxon-name></italic> (Table <xref ref-type="table" rid="T3">3</xref>). The multi-gene phylogenetic analyses showed that <italic><tp:taxon-name><tp:taxon-name-part taxon-name-part-type="genus" reg="Pseudocosmospora">P.</tp:taxon-name-part> <tp:taxon-name-part taxon-name-part-type="species" reg="chlamydospora">chlamydospora</tp:taxon-name-part></tp:taxon-name></italic> is closely related to <italic><tp:taxon-name><tp:taxon-name-part taxon-name-part-type="genus" reg="Pseudocosmospora">P.</tp:taxon-name-part> <tp:taxon-name-part taxon-name-part-type="species" reg="curvispora">curvispora</tp:taxon-name-part></tp:taxon-name></italic> and two unnamed species (MLBS/<abbrev xmlns:xlink="http://www.w3.org/1999/xlink" xlink:title="maximum parsimony bootstrap proportion" xlink:type="simple">MPBP</abbrev>/<abbrev xmlns:xlink="http://www.w3.org/1999/xlink" xlink:title="Bayesian inference posterior probability" xlink:type="simple">BIPP</abbrev> = 100%/100%/1.0). However, <italic><tp:taxon-name><tp:taxon-name-part taxon-name-part-type="genus" reg="Pseudocosmospora">P.</tp:taxon-name-part> <tp:taxon-name-part taxon-name-part-type="species" reg="chlamydospora">chlamydospora</tp:taxon-name-part></tp:taxon-name></italic> can be easily distinguished by its shorter asci (42.7–56.7 µm vs. 53–68 µm) and ascospores (5.9–8.8 µm vs. 8–10 µm), wider conidia (1.3–2.7 µm vs. 0.8–1.2 µm), and forming globose to subglobose chlamydospores (<xref ref-type="bibr" rid="B37">Zeng and Zhuang 2021</xref>) (Table <xref ref-type="table" rid="T4">4</xref>). Thus, both the morphological feature and sequence data indicated that they represent different taxa.</p><table-wrap id="T3" position="float" orientation="portrait"><label>Table 3.</label><caption><p>Nucleotide sequence differences between the novel taxa and their close relatives.</p></caption><table><tbody><tr><th rowspan="1" colspan="1">Sequences region</th><th rowspan="2" colspan="1">ITS (bp)</th><th rowspan="2" colspan="1"><abbrev xmlns:xlink="http://www.w3.org/1999/xlink" xlink:title="large subunit of nuclear ribosomal DNA" xlink:type="simple">LSU</abbrev> (bp)</th><th rowspan="2" colspan="1"><italic><abbrev xmlns:xlink="http://www.w3.org/1999/xlink" xlink:title="β-tubulin" xlink:type="simple">tub2</abbrev></italic> (bp)</th><th rowspan="2" colspan="1"><italic><abbrev xmlns:xlink="http://www.w3.org/1999/xlink" xlink:title="RNA polymerase II subunit one" xlink:type="simple">rpb1</abbrev></italic> (bp)</th><th rowspan="2" colspan="1"><italic>tef1-α</italic> (bp)</th></tr><tr><th rowspan="1" colspan="1">Comparing species</th></tr><tr><td rowspan="1" colspan="1"><italic><tp:taxon-name><tp:taxon-name-part taxon-name-part-type="genus" reg="Pseudocosmospora">P.</tp:taxon-name-part> <tp:taxon-name-part taxon-name-part-type="species" reg="chlamydospora">chlamydospora</tp:taxon-name-part></tp:taxon-name></italic> vs. <italic><tp:taxon-name><tp:taxon-name-part taxon-name-part-type="genus" reg="Pseudocosmospora">P.</tp:taxon-name-part> <tp:taxon-name-part taxon-name-part-type="species" reg="rogersonii">rogersonii</tp:taxon-name-part></tp:taxon-name></italic></td><td rowspan="1" colspan="1">8</td><td rowspan="1" colspan="1">12</td><td rowspan="1" colspan="1">81</td><td rowspan="1" colspan="1">102</td><td rowspan="1" colspan="1">103</td></tr><tr><td rowspan="1" colspan="1"><italic><tp:taxon-name><tp:taxon-name-part taxon-name-part-type="genus" reg="Pseudocosmospora">P.</tp:taxon-name-part> <tp:taxon-name-part taxon-name-part-type="species" reg="chlamydospora">chlamydospora</tp:taxon-name-part></tp:taxon-name></italic> vs. <italic><tp:taxon-name><tp:taxon-name-part taxon-name-part-type="genus" reg="Pseudocosmospora">P.</tp:taxon-name-part> <tp:taxon-name-part taxon-name-part-type="species" reg="curvispora">curvispora</tp:taxon-name-part></tp:taxon-name></italic></td><td rowspan="1" colspan="1">6</td><td rowspan="1" colspan="1">4</td><td rowspan="1" colspan="1">36</td><td rowspan="1" colspan="1">30</td><td rowspan="1" colspan="1">–</td></tr><tr><td rowspan="1" colspan="1"><italic><tp:taxon-name><tp:taxon-name-part taxon-name-part-type="genus" reg="Pseudocosmospora">P.</tp:taxon-name-part> <tp:taxon-name-part taxon-name-part-type="species" reg="chloroxantha">chloroxantha</tp:taxon-name-part></tp:taxon-name></italic> vs. <italic><tp:taxon-name><tp:taxon-name-part taxon-name-part-type="genus" reg="Pseudocosmospora">P.</tp:taxon-name-part> <tp:taxon-name-part taxon-name-part-type="species" reg="rogersonii">rogersonii</tp:taxon-name-part></tp:taxon-name></italic></td><td rowspan="1" colspan="1">15</td><td rowspan="1" colspan="1">4</td><td rowspan="1" colspan="1">81</td><td rowspan="1" colspan="1">98</td><td rowspan="1" colspan="1">101</td></tr><tr><td rowspan="1" colspan="1"><italic><tp:taxon-name><tp:taxon-name-part taxon-name-part-type="genus" reg="Pseudocosmospora">P.</tp:taxon-name-part> <tp:taxon-name-part taxon-name-part-type="species" reg="chloroxantha">chloroxantha</tp:taxon-name-part></tp:taxon-name></italic> vs. <italic><tp:taxon-name><tp:taxon-name-part taxon-name-part-type="genus" reg="Pseudocosmospora">P.</tp:taxon-name-part> <tp:taxon-name-part taxon-name-part-type="species" reg="chlamydospora">chlamydospora</tp:taxon-name-part></tp:taxon-name></italic></td><td rowspan="1" colspan="1">10</td><td rowspan="1" colspan="1">8</td><td rowspan="1" colspan="1">70</td><td rowspan="1" colspan="1">82</td><td rowspan="1" colspan="1">84</td></tr><tr><td rowspan="1" colspan="1"><italic><tp:taxon-name><tp:taxon-name-part taxon-name-part-type="genus" reg="Pseudocosmospora">P.</tp:taxon-name-part> <tp:taxon-name-part taxon-name-part-type="species" reg="chloroxantha">chloroxantha</tp:taxon-name-part></tp:taxon-name></italic> vs. <italic><tp:taxon-name><tp:taxon-name-part taxon-name-part-type="genus" reg="Pseudocosmospora">P.</tp:taxon-name-part> <tp:taxon-name-part taxon-name-part-type="species" reg="beijingensis">beijingensis</tp:taxon-name-part></tp:taxon-name></italic></td><td rowspan="1" colspan="1">33</td><td rowspan="1" colspan="1">17</td><td rowspan="1" colspan="1">55</td><td rowspan="1" colspan="1">–</td><td rowspan="1" colspan="1">–</td></tr></tbody></table></table-wrap><table-wrap id="T4" position="float" orientation="portrait"><label>Table 4.</label><caption><p>Morphological comparisons of the new species and their closely related species.</p></caption><table><tbody><tr><th rowspan="1" colspan="1">Species</th><th rowspan="1" colspan="1">Perithecia size (µm)</th><th rowspan="1" colspan="1">Asci size (µm)</th><th rowspan="1" colspan="1">Ascospores size (µm)</th><th rowspan="1" colspan="1">Conidia shape</th><th rowspan="1" colspan="1">Conidia size (µm)</th><th rowspan="1" colspan="1">References</th></tr><tr><td rowspan="1" colspan="1">
                      <italic>
                        <tp:taxon-name><tp:taxon-name-part taxon-name-part-type="genus" reg="Pseudocosmospora">P.</tp:taxon-name-part> <tp:taxon-name-part taxon-name-part-type="species" reg="beijingensis">beijingensis</tp:taxon-name-part></tp:taxon-name>
                      </italic>
                    </td><td rowspan="1" colspan="1">147–196 × 118–176</td><td rowspan="1" colspan="1">38–58 × 2.5–5</td><td rowspan="1" colspan="1">8–10 × 2.5–4</td><td rowspan="1" colspan="1">allantoid, curved</td><td rowspan="1" colspan="1">2.6–4.5 × 0.9–1.8</td><td rowspan="1" colspan="1">
                      <xref ref-type="bibr" rid="B38">Zeng and Zhuang 2022</xref>
                    </td></tr><tr><td rowspan="1" colspan="1">
                      <italic>
                        <tp:taxon-name><tp:taxon-name-part taxon-name-part-type="genus" reg="Pseudocosmospora">P.</tp:taxon-name-part> <tp:taxon-name-part taxon-name-part-type="species" reg="chlamydospora">chlamydospora</tp:taxon-name-part></tp:taxon-name>
                      </italic>
                    </td><td rowspan="1" colspan="1">144–217 × 101–185</td><td rowspan="1" colspan="1">42.7–56.7 × 3.4–5.7</td><td rowspan="1" colspan="1">5.9–8.8 × 3–4.7</td><td rowspan="1" colspan="1">rod-shaped, fusiform, ellipsoidal</td><td rowspan="1" colspan="1">2.5–5.7 × 1.3–2.7</td><td rowspan="1" colspan="1">This study</td></tr><tr><td rowspan="1" colspan="1">
                      <italic>
                        <tp:taxon-name><tp:taxon-name-part taxon-name-part-type="genus" reg="Pseudocosmospora">P.</tp:taxon-name-part> <tp:taxon-name-part taxon-name-part-type="species" reg="chloroxantha">chloroxantha</tp:taxon-name-part></tp:taxon-name>
                      </italic>
                    </td><td rowspan="1" colspan="1">132–230 × 127–210</td><td rowspan="1" colspan="1">53–76.8 × 4.7–9.2</td><td rowspan="1" colspan="1">7.1–11.5 × 3.7–6.3</td><td rowspan="1" colspan="1">rod-shaped to cylindrical</td><td rowspan="1" colspan="1">2.6–8.5 × 1.2–2.4</td><td rowspan="1" colspan="1">This study</td></tr><tr><td rowspan="1" colspan="1">
                      <italic>
                        <tp:taxon-name><tp:taxon-name-part taxon-name-part-type="genus" reg="Pseudocosmospora">P.</tp:taxon-name-part> <tp:taxon-name-part taxon-name-part-type="species" reg="curvispora">curvispora</tp:taxon-name-part></tp:taxon-name>
                      </italic>
                    </td><td rowspan="1" colspan="1">167–235 × 108–167</td><td rowspan="1" colspan="1">53–68 × 3–5</td><td rowspan="1" colspan="1">8–10 × 3–5</td><td rowspan="1" colspan="1">allantoid, mainly strongly curved</td><td rowspan="1" colspan="1">3–5 × 0.8–1.2</td><td rowspan="1" colspan="1">
                      <xref ref-type="bibr" rid="B37">Zeng and Zhuang 2021</xref>
                    </td></tr><tr><td rowspan="1" colspan="1">
                      <italic>
                        <tp:taxon-name><tp:taxon-name-part taxon-name-part-type="genus" reg="Pseudocosmospora">P.</tp:taxon-name-part> <tp:taxon-name-part taxon-name-part-type="species" reg="rogersonii">rogersonii</tp:taxon-name-part></tp:taxon-name>
                      </italic>
                    </td><td rowspan="1" colspan="1">163–245 × 131–180</td><td rowspan="1" colspan="1">54–69 × 5.7–8.4</td><td rowspan="1" colspan="1">7.9–12.2 × 3.3–4.9</td><td rowspan="1" colspan="1">oblong to ellipsoidal</td><td rowspan="1" colspan="1">2.9–5.5 × 1.1–2.6</td><td rowspan="1" colspan="1">
                      <xref ref-type="bibr" rid="B5">Herrera et al. 2013</xref>
                    </td></tr></tbody></table></table-wrap></tp:treatment-sec><ref-list><ref id="B5"><mixed-citation xmlns:xlink="http://www.w3.org/1999/xlink" xlink:type="simple">Herrera CS, Rossman AY, Samuels GJ, Chaverri P (2013) <italic><tp:taxon-name><tp:taxon-name-part taxon-name-part-type="genus">Pseudocosmospora</tp:taxon-name-part></tp:taxon-name></italic>, a new genus to accommodate <italic><tp:taxon-name><tp:taxon-name-part taxon-name-part-type="genus">Cosmospora</tp:taxon-name-part> <tp:taxon-name-part taxon-name-part-type="species">vilior</tp:taxon-name-part></tp:taxon-name></italic> and related species. Mycologia 105: 1287–1305. <ext-link xlink:href="10.3852/12-395" ext-link-type="doi" xlink:type="simple">https://doi.org/10.3852/12-395</ext-link></mixed-citation></ref><ref id="B37"><mixed-citation xmlns:xlink="http://www.w3.org/1999/xlink" xlink:type="simple">Zeng ZQ, Zhuang WY (2021) Our current understanding of the genus <italic><tp:taxon-name><tp:taxon-name-part taxon-name-part-type="genus">Pseudocosmospora</tp:taxon-name-part></tp:taxon-name></italic> (<tp:taxon-name><tp:taxon-name-part taxon-name-part-type="order">Hypocreales</tp:taxon-name-part></tp:taxon-name>, <tp:taxon-name><tp:taxon-name-part taxon-name-part-type="family">Nectriaceae</tp:taxon-name-part></tp:taxon-name>) in China. Mycological Progress 20: 419–429. <ext-link xlink:href="10.1007/s11557-021-01672-1" ext-link-type="doi" xlink:type="simple">https://doi.org/10.1007/s11557-021-01672-1</ext-link></mixed-citation></ref><ref id="B38"><mixed-citation xmlns:xlink="http://www.w3.org/1999/xlink" xlink:type="simple">Zeng ZQ, Zhuang WY (2022) New Species of <tp:taxon-name><tp:taxon-name-part taxon-name-part-type="family">Nectriaceae</tp:taxon-name-part></tp:taxon-name> (<tp:taxon-name><tp:taxon-name-part taxon-name-part-type="order">Hypocreales</tp:taxon-name-part></tp:taxon-name>) from China. Journal of Fungi 8: 1075. <ext-link xlink:href="10.3390/jof8101075" ext-link-type="doi" xlink:type="simple">https://doi.org/10.3390/jof8101075</ext-link></mixed-citation></ref></ref-list></tp:taxon-treatment>
