# Supplementary material for: Two new species of Pseudocosmospora (Hypocreales) revealed through morphological and phylogenetic analyses
Source: MycoKeys. 2026 Feb 16;128:285–300. doi: 10.3897/mycokeys.128.180941 (PMC12930181; doi:10.3897/mycokeys.128.180941)
Supplement: XML Treatment for Pseudocosmospora chloroxantha [file mycokeys.128.180941-treatment2.xml]

<!DOCTYPE tp:taxon-treatment
  PUBLIC "-//TaxonX//DTD Taxonomic Treatment Publishing DTD v0 20100105//EN" "tax-treatment-NSO.dtd">
<tp:taxon-treatment xmlns:tp="http://www.plazi.org/taxpub"><tp:treatment-meta><kwd-group><label>Taxon classification</label><kwd>
                <named-content content-type="kingdom">Fungi</named-content>
              </kwd><kwd>
                <named-content content-type="family">Nectriaceae</named-content>
              </kwd></kwd-group><mixed-citation publication-type="journal"><person-group><name><surname>Wu</surname><given-names>Xiao-Qian</given-names></name><name><surname>Zhuang</surname><given-names>Wen-Ying</given-names></name><name><surname>Zeng</surname><given-names>Zhao-Qing</given-names></name></person-group><article-title>Two new species of <italic><tp:taxon-name><tp:taxon-name-part taxon-name-part-type="genus" reg="Pseudocosmospora">Pseudocosmospora</tp:taxon-name-part></tp:taxon-name></italic> (<tp:taxon-name><tp:taxon-name-part taxon-name-part-type="order" reg="Hypocreales">Hypocreales</tp:taxon-name-part></tp:taxon-name>) revealed through morphological and phylogenetic analyses</article-title><source>MycoKeys</source><day>16</day><month>02</month><year>2026</year><volume>128</volume><fpage>285</fpage><lpage>300</lpage><pub-id pub-id-type="doi">10.3897/mycokeys.128.180941</pub-id></mixed-citation></tp:treatment-meta><tp:nomenclature><tp:taxon-name><object-id xmlns:xlink="http://www.w3.org/1999/xlink" content-type="arpha" xlink:type="simple">F1C42434-0A94-5684-BD48-D3D82856505E</object-id>
                    		<tp:taxon-name-part taxon-name-part-type="genus" reg="Pseudocosmospora">Pseudocosmospora</tp:taxon-name-part> <tp:taxon-name-part taxon-name-part-type="species" reg="chloroxantha">chloroxantha</tp:taxon-name-part>
                    	
                    		<object-id xmlns:xlink="http://www.w3.org/1999/xlink" xlink:type="simple">Fungal Names: FN 573084</object-id>
                    	</tp:taxon-name><tp:taxon-authority>Xiao Qian Wu, Z.Q. Zeng &amp; W.Y. Zhuang</tp:taxon-authority><tp:taxon-status xmlns:xlink="http://www.w3.org/1999/xlink" xlink:type="simple">sp. nov.</tp:taxon-status><xref ref-type="fig" rid="F4">Figs 4</xref><xref ref-type="fig" rid="F5">, 5</xref></tp:nomenclature><tp:treatment-sec sec-type="Etymology"><title>Etymology.</title><p>The specific epithet refers to the greenish yellow pigments on surface of colony.</p></tp:treatment-sec><tp:treatment-sec sec-type="Typification"><title>Typification.</title><p>China • Beijing City, Yanqing District, Baili Landscape Gallery, on <italic><tp:taxon-name><tp:taxon-name-part taxon-name-part-type="genus" reg="Paraeutypella">Paraeutypella</tp:taxon-name-part> <tp:taxon-name-part taxon-name-part-type="species" reg="karsti">karsti</tp:taxon-name-part></tp:taxon-name></italic> growing on rotten bark, 31 August 2022, W.Y. Zhuang, Z.Q. Zeng &amp; H.D. Zheng, 13057 (holotype <abbrev xmlns:xlink="http://www.w3.org/1999/xlink" content-type="institution" xlink:title="Herbarium Mycologicum Academiae Sinicae" xlink:type="simple">HMAS</abbrev> 255843, ex-type culture <named-content xmlns:xlink="http://www.w3.org/1999/xlink" content-type="dwc:institutional_code" xlink:title="China General Microbiological Culture Collection Center, Chinese Academy of Sciences" xlink:href="https://scientific-collections.gbif.org/institution/ffff0a26-d2c0-46b3-a359-e9e8310ce20b" xlink:type="simple"><abbrev content-type="institution" xlink:title="China General Microbiological Culture Collection Center" xlink:type="simple">CGMCC</abbrev></named-content> 3.29437).</p><fig id="F4" position="float" orientation="portrait"><object-id xmlns:xlink="http://www.w3.org/1999/xlink" content-type="doi" xlink:type="simple">10.3897/mycokeys.128.180941.figure4</object-id><object-id xmlns:xlink="http://www.w3.org/1999/xlink" content-type="arpha" xlink:type="simple">A4585486-0879-51B6-8DF0-51420314A6AC</object-id><label>Figure 4.</label><caption><p>Macroscopic and microscopic features of <italic><tp:taxon-name><tp:taxon-name-part taxon-name-part-type="genus" reg="Pseudocosmospora">Pseudocosmospora</tp:taxon-name-part> <tp:taxon-name-part taxon-name-part-type="species" reg="chloroxantha">chloroxantha</tp:taxon-name-part></tp:taxon-name></italic> (<abbrev xmlns:xlink="http://www.w3.org/1999/xlink" content-type="institution" xlink:title="Herbarium Mycologicum Academiae Sinicae" xlink:type="simple">HMAS</abbrev> 255843). <bold>a–f</bold>. Perithecia on natural substratum; <bold>g, h</bold>. Longitudinal section through perithecium; <bold>i–l</bold>. Asci with ascospores; <bold>m–p</bold>. Ascospore. Scale bars: 500 µm (<bold>a–f</bold>); 20 µm (<bold>g, h</bold>); 10 µm (<bold>i–l</bold>); 5 µm (<bold>m–p</bold>).</p></caption><graphic xmlns:xlink="http://www.w3.org/1999/xlink" xlink:href="mycokeys-128-285-g004.jpg" id="oo_1541925.jpg" position="float" orientation="portrait" xlink:type="simple"><uri content-type="original_file" xlink:type="simple">https://binary.pensoft.net/fig/1541925</uri></graphic></fig></tp:treatment-sec><tp:treatment-sec sec-type="Description"><title>Description.</title><p><bold><italic>Mycelium</italic></bold> not visible on the natural substratum. <bold><italic>Perithecia</italic></bold> superficial and gregarious, non-stromatic or with a basal stroma, subglobose to globose with a truncate apex, laterally collapsed upon drying, bright red to brownish red, turning dark red in 3% KOH, becoming light yellow in 100% LA, 132–230 × 127–210 μm. <bold><italic>Perithecial walls</italic></bold> of two-layers, 19–37 μm thick; the outer layer of textura globulosa to t. angularis, 11–24 μm thick, cells 2.8–11.7 × 2–5.5 μm, walls 0.8–1.4 μm thick; the inner layer of textura prismatica, 9–15 μm thick, cells 5.9–14.5 × 1.6–3.1 μm, walls 0.8–1.7 μm thick. <bold><italic>Asci</italic></bold> cylindrical to clavate, with a simple apex or with an apical ring, eight-spored, 53–76.8 × 4.7–9.2 μm. <bold><italic>Ascospores</italic></bold> ellipsoidal to broad ellipsoidal, 1-septate, hyaline to light yellow-brown, smooth-walled, uniseriate, overlapping obliquely, 7.1–11.5 × 3.7–6.3 μm.</p><fig id="F5" position="float" orientation="portrait"><object-id xmlns:xlink="http://www.w3.org/1999/xlink" content-type="doi" xlink:type="simple">10.3897/mycokeys.128.180941.figure5</object-id><object-id xmlns:xlink="http://www.w3.org/1999/xlink" content-type="arpha" xlink:type="simple">2961FAA7-BB14-5C03-AA57-07885BE73333</object-id><label>Figure 5.</label><caption><p>Colonial and microscopic features of <italic><tp:taxon-name><tp:taxon-name-part taxon-name-part-type="genus" reg="Pseudocosmospora">Pseudocosmospora</tp:taxon-name-part> <tp:taxon-name-part taxon-name-part-type="species" reg="chloroxantha">chloroxantha</tp:taxon-name-part></tp:taxon-name></italic> (<named-content xmlns:xlink="http://www.w3.org/1999/xlink" content-type="dwc:institutional_code" xlink:title="China General Microbiological Culture Collection Center, Chinese Academy of Sciences" xlink:href="https://scientific-collections.gbif.org/institution/ffff0a26-d2c0-46b3-a359-e9e8310ce20b" xlink:type="simple"><abbrev content-type="institution" xlink:title="China General Microbiological Culture Collection Center" xlink:type="simple">CGMCC</abbrev></named-content> 3.29437). <bold>a–c</bold>. Colony after 28 d at 25 °C on <abbrev xmlns:xlink="http://www.w3.org/1999/xlink" xlink:title="potato dextrose agar" xlink:type="simple">PDA</abbrev>, <abbrev xmlns:xlink="http://www.w3.org/1999/xlink" xlink:title="cornmeal dextrose agar" xlink:type="simple">CMD</abbrev>, <abbrev xmlns:xlink="http://www.w3.org/1999/xlink" xlink:title="synthetic low-nutrient agar" xlink:type="simple">SNA</abbrev>; <bold>d–h</bold>. Conidiophores and conidia; <bold>i</bold>. Conidia. Scale bars: 10 µm (<bold>d–i</bold>).</p></caption><graphic xmlns:xlink="http://www.w3.org/1999/xlink" xlink:href="mycokeys-128-285-g005.jpg" id="oo_1541926.jpg" position="float" orientation="portrait" xlink:type="simple"><uri content-type="original_file" xlink:type="simple">https://binary.pensoft.net/fig/1541926</uri></graphic></fig></tp:treatment-sec><tp:treatment-sec sec-type="Colony characteristics"><title>Colony characteristics.</title><p><bold><italic>Colony</italic></bold> on <abbrev xmlns:xlink="http://www.w3.org/1999/xlink" xlink:title="potato dextrose agar" xlink:type="simple">PDA</abbrev> 46 mm in diam. after 28 d at 25 °C, crustose, surface greenish yellow and reverse yellowish-brown, on <abbrev xmlns:xlink="http://www.w3.org/1999/xlink" xlink:title="synthetic low-nutrient agar" xlink:type="simple">SNA</abbrev> 42 mm in diam. after 28 d at 25 °C, with sparse whitish aerial mycelium. <bold><italic>Conidiophores</italic></bold> acremonium- to verticillium-like, septate, of indefinite length, and hyaline, with 1–2 whorls and a terminal whorl of 2–4 phialides. <bold><italic>Phialides</italic></bold> subulate, tapering toward the apex, 9.6–31.1 μm long, 0.9–2 μm wide at the base, 0.8–1.4 μm wide at the tip. <bold><italic>Conidia</italic></bold> rod-shaped to cylindrical, rarely ellipsoidal, unicellular, smooth-walled, hyaline, non-guttulate, 2.6–8.5 × 1.2–2.4 μm.</p></tp:treatment-sec><tp:treatment-sec sec-type="Notes"><title>Notes.</title><p>Among the existing species of the genus, <italic><tp:taxon-name><tp:taxon-name-part taxon-name-part-type="genus" reg="Pseudocosmospora">P.</tp:taxon-name-part> <tp:taxon-name-part taxon-name-part-type="species" reg="chloroxantha">chloroxantha</tp:taxon-name-part></tp:taxon-name></italic> is morphologically similar to <italic><tp:taxon-name><tp:taxon-name-part taxon-name-part-type="genus" reg="Pseudocosmospora">P.</tp:taxon-name-part> <tp:taxon-name-part taxon-name-part-type="species" reg="rogersonii">rogersonii</tp:taxon-name-part></tp:taxon-name></italic> and <italic><tp:taxon-name><tp:taxon-name-part taxon-name-part-type="genus" reg="Pseudocosmospora">P.</tp:taxon-name-part> <tp:taxon-name-part taxon-name-part-type="species" reg="chlamydospora">chlamydospora</tp:taxon-name-part></tp:taxon-name></italic> in having similar hosts, subglobose and laterally collapsed perithecia with a truncate apex, ellipsoidal and smooth ascospores, and conidia without guttules (<xref ref-type="bibr" rid="B5">Herrera et al. 2013</xref>). However, <italic><tp:taxon-name><tp:taxon-name-part taxon-name-part-type="genus" reg="Pseudocosmospora">P.</tp:taxon-name-part> <tp:taxon-name-part taxon-name-part-type="species" reg="chloroxantha">chloroxantha</tp:taxon-name-part></tp:taxon-name></italic> differs from <italic><tp:taxon-name><tp:taxon-name-part taxon-name-part-type="genus" reg="Pseudocosmospora">P.</tp:taxon-name-part> <tp:taxon-name-part taxon-name-part-type="species" reg="rogersonii">rogersonii</tp:taxon-name-part></tp:taxon-name></italic> in longer conidia (2.6–8.5 μm vs. 2.9–5.5 μm) and rod-shaped to cylindrical conidia, and differs from <italic><tp:taxon-name><tp:taxon-name-part taxon-name-part-type="genus" reg="Pseudocosmospora">P.</tp:taxon-name-part> <tp:taxon-name-part taxon-name-part-type="species" reg="chlamydospora">chlamydospora</tp:taxon-name-part></tp:taxon-name></italic> in larger asci (53–76.8 × 4.7–9.2 μm vs. 42.7–56.7 × 3.4–5.7 μm), longer ascospores (7.1–11.5 μm vs. 5.9–8.8 μm), rod-shaped to cylindrical conidia, and the absence of chlamydospores. Additionally, there were 15 bp, 4 bp, 81 bp, 98 bp and 101 bp nucleotide divergences between the type of <italic><tp:taxon-name><tp:taxon-name-part taxon-name-part-type="genus" reg="Pseudocosmospora">P.</tp:taxon-name-part> <tp:taxon-name-part taxon-name-part-type="species" reg="chloroxantha">chloroxantha</tp:taxon-name-part></tp:taxon-name></italic> and <italic><tp:taxon-name><tp:taxon-name-part taxon-name-part-type="genus" reg="Pseudocosmospora">P.</tp:taxon-name-part> <tp:taxon-name-part taxon-name-part-type="species" reg="rogersonii">rogersonii</tp:taxon-name-part></tp:taxon-name></italic>, and 10 bp, 8 bp, 70 bp, 82 bp and 84 bp unmatched loci were found between the type of <italic><tp:taxon-name><tp:taxon-name-part taxon-name-part-type="genus" reg="Pseudocosmospora">P.</tp:taxon-name-part> <tp:taxon-name-part taxon-name-part-type="species" reg="chloroxantha">chloroxantha</tp:taxon-name-part></tp:taxon-name></italic> and <italic><tp:taxon-name><tp:taxon-name-part taxon-name-part-type="genus" reg="Pseudocosmospora">P.</tp:taxon-name-part> <tp:taxon-name-part taxon-name-part-type="species" reg="chlamydospora">chlamydospora</tp:taxon-name-part></tp:taxon-name></italic> in the ITS, <abbrev xmlns:xlink="http://www.w3.org/1999/xlink" xlink:title="large subunit of nuclear ribosomal DNA" xlink:type="simple">LSU</abbrev>, <italic><abbrev xmlns:xlink="http://www.w3.org/1999/xlink" xlink:title="β-tubulin" xlink:type="simple">tub2</abbrev></italic>, <italic><abbrev xmlns:xlink="http://www.w3.org/1999/xlink" xlink:title="RNA polymerase II subunit one" xlink:type="simple">rpb1</abbrev></italic> and <italic>tef1-α</italic> regions (Table <xref ref-type="table" rid="T3">3</xref>). Phylogenetic analyses showed that <italic><tp:taxon-name><tp:taxon-name-part taxon-name-part-type="genus" reg="Pseudocosmospora">P.</tp:taxon-name-part> <tp:taxon-name-part taxon-name-part-type="species" reg="chloroxantha">chloroxantha</tp:taxon-name-part></tp:taxon-name></italic> is closely associated with <italic><tp:taxon-name><tp:taxon-name-part taxon-name-part-type="genus" reg="Pseudocosmospora">P.</tp:taxon-name-part> <tp:taxon-name-part taxon-name-part-type="species" reg="beijingensis">beijingensis</tp:taxon-name-part></tp:taxon-name></italic> with strong support (MLBS/<abbrev xmlns:xlink="http://www.w3.org/1999/xlink" xlink:title="maximum parsimony bootstrap proportion" xlink:type="simple">MPBP</abbrev>/<abbrev xmlns:xlink="http://www.w3.org/1999/xlink" xlink:title="Bayesian inference posterior probability" xlink:type="simple">BIPP</abbrev> = 98%/80%/1.0). However, the <italic><tp:taxon-name><tp:taxon-name-part taxon-name-part-type="genus" reg="Pseudocosmospora">P.</tp:taxon-name-part> <tp:taxon-name-part taxon-name-part-type="species" reg="chloroxantha">chloroxantha</tp:taxon-name-part></tp:taxon-name></italic> differs morphologically from the latter in having larger asci (53–76.8 × 4.7–9.2 µm vs. 38–58 × 2.5–5 μm), wider ascospores (3.7–6.3 µm vs. 2.5–4 µm), production of greenish yellow pigments in culture, and longer conidia (2.6–8.5 µm vs. 2.6–4.5 µm) (Table <xref ref-type="table" rid="T4">4</xref>). Therefore, both morphological and molecular data support the establishment of <italic><tp:taxon-name><tp:taxon-name-part taxon-name-part-type="genus" reg="Pseudocosmospora">P.</tp:taxon-name-part> <tp:taxon-name-part taxon-name-part-type="species" reg="chloroxantha">chloroxantha</tp:taxon-name-part></tp:taxon-name></italic>.</p></tp:treatment-sec><tp:treatment-sec><!--Section generated to contain objects referenced in tp:taxon-treatment.--><table-wrap id="T3" position="float" orientation="portrait"><label>Table 3.</label><caption><p>Nucleotide sequence differences between the novel taxa and their close relatives.</p></caption><table><tbody><tr><th rowspan="1" colspan="1">Sequences region</th><th rowspan="2" colspan="1">ITS (bp)</th><th rowspan="2" colspan="1"><abbrev xmlns:xlink="http://www.w3.org/1999/xlink" xlink:title="large subunit of nuclear ribosomal DNA" xlink:type="simple">LSU</abbrev> (bp)</th><th rowspan="2" colspan="1"><italic><abbrev xmlns:xlink="http://www.w3.org/1999/xlink" xlink:title="β-tubulin" xlink:type="simple">tub2</abbrev></italic> (bp)</th><th rowspan="2" colspan="1"><italic><abbrev xmlns:xlink="http://www.w3.org/1999/xlink" xlink:title="RNA polymerase II subunit one" xlink:type="simple">rpb1</abbrev></italic> (bp)</th><th rowspan="2" colspan="1"><italic>tef1-α</italic> (bp)</th></tr><tr><th rowspan="1" colspan="1">Comparing species</th></tr><tr><td rowspan="1" colspan="1"><italic><tp:taxon-name><tp:taxon-name-part taxon-name-part-type="genus" reg="Pseudocosmospora">P.</tp:taxon-name-part> <tp:taxon-name-part taxon-name-part-type="species" reg="chlamydospora">chlamydospora</tp:taxon-name-part></tp:taxon-name></italic> vs. <italic><tp:taxon-name><tp:taxon-name-part taxon-name-part-type="genus" reg="Pseudocosmospora">P.</tp:taxon-name-part> <tp:taxon-name-part taxon-name-part-type="species" reg="rogersonii">rogersonii</tp:taxon-name-part></tp:taxon-name></italic></td><td rowspan="1" colspan="1">8</td><td rowspan="1" colspan="1">12</td><td rowspan="1" colspan="1">81</td><td rowspan="1" colspan="1">102</td><td rowspan="1" colspan="1">103</td></tr><tr><td rowspan="1" colspan="1"><italic><tp:taxon-name><tp:taxon-name-part taxon-name-part-type="genus" reg="Pseudocosmospora">P.</tp:taxon-name-part> <tp:taxon-name-part taxon-name-part-type="species" reg="chlamydospora">chlamydospora</tp:taxon-name-part></tp:taxon-name></italic> vs. <italic><tp:taxon-name><tp:taxon-name-part taxon-name-part-type="genus" reg="Pseudocosmospora">P.</tp:taxon-name-part> <tp:taxon-name-part taxon-name-part-type="species" reg="curvispora">curvispora</tp:taxon-name-part></tp:taxon-name></italic></td><td rowspan="1" colspan="1">6</td><td rowspan="1" colspan="1">4</td><td rowspan="1" colspan="1">36</td><td rowspan="1" colspan="1">30</td><td rowspan="1" colspan="1">–</td></tr><tr><td rowspan="1" colspan="1"><italic><tp:taxon-name><tp:taxon-name-part taxon-name-part-type="genus" reg="Pseudocosmospora">P.</tp:taxon-name-part> <tp:taxon-name-part taxon-name-part-type="species" reg="chloroxantha">chloroxantha</tp:taxon-name-part></tp:taxon-name></italic> vs. <italic><tp:taxon-name><tp:taxon-name-part taxon-name-part-type="genus" reg="Pseudocosmospora">P.</tp:taxon-name-part> <tp:taxon-name-part taxon-name-part-type="species" reg="rogersonii">rogersonii</tp:taxon-name-part></tp:taxon-name></italic></td><td rowspan="1" colspan="1">15</td><td rowspan="1" colspan="1">4</td><td rowspan="1" colspan="1">81</td><td rowspan="1" colspan="1">98</td><td rowspan="1" colspan="1">101</td></tr><tr><td rowspan="1" colspan="1"><italic><tp:taxon-name><tp:taxon-name-part taxon-name-part-type="genus" reg="Pseudocosmospora">P.</tp:taxon-name-part> <tp:taxon-name-part taxon-name-part-type="species" reg="chloroxantha">chloroxantha</tp:taxon-name-part></tp:taxon-name></italic> vs. <italic><tp:taxon-name><tp:taxon-name-part taxon-name-part-type="genus" reg="Pseudocosmospora">P.</tp:taxon-name-part> <tp:taxon-name-part taxon-name-part-type="species" reg="chlamydospora">chlamydospora</tp:taxon-name-part></tp:taxon-name></italic></td><td rowspan="1" colspan="1">10</td><td rowspan="1" colspan="1">8</td><td rowspan="1" colspan="1">70</td><td rowspan="1" colspan="1">82</td><td rowspan="1" colspan="1">84</td></tr><tr><td rowspan="1" colspan="1"><italic><tp:taxon-name><tp:taxon-name-part taxon-name-part-type="genus" reg="Pseudocosmospora">P.</tp:taxon-name-part> <tp:taxon-name-part taxon-name-part-type="species" reg="chloroxantha">chloroxantha</tp:taxon-name-part></tp:taxon-name></italic> vs. <italic><tp:taxon-name><tp:taxon-name-part taxon-name-part-type="genus" reg="Pseudocosmospora">P.</tp:taxon-name-part> <tp:taxon-name-part taxon-name-part-type="species" reg="beijingensis">beijingensis</tp:taxon-name-part></tp:taxon-name></italic></td><td rowspan="1" colspan="1">33</td><td rowspan="1" colspan="1">17</td><td rowspan="1" colspan="1">55</td><td rowspan="1" colspan="1">–</td><td rowspan="1" colspan="1">–</td></tr></tbody></table></table-wrap><table-wrap id="T4" position="float" orientation="portrait"><label>Table 4.</label><caption><p>Morphological comparisons of the new species and their closely related species.</p></caption><table><tbody><tr><th rowspan="1" colspan="1">Species</th><th rowspan="1" colspan="1">Perithecia size (µm)</th><th rowspan="1" colspan="1">Asci size (µm)</th><th rowspan="1" colspan="1">Ascospores size (µm)</th><th rowspan="1" colspan="1">Conidia shape</th><th rowspan="1" colspan="1">Conidia size (µm)</th><th rowspan="1" colspan="1">References</th></tr><tr><td rowspan="1" colspan="1">
                      <italic>
                        <tp:taxon-name><tp:taxon-name-part taxon-name-part-type="genus" reg="Pseudocosmospora">P.</tp:taxon-name-part> <tp:taxon-name-part taxon-name-part-type="species" reg="beijingensis">beijingensis</tp:taxon-name-part></tp:taxon-name>
                      </italic>
                    </td><td rowspan="1" colspan="1">147–196 × 118–176</td><td rowspan="1" colspan="1">38–58 × 2.5–5</td><td rowspan="1" colspan="1">8–10 × 2.5–4</td><td rowspan="1" colspan="1">allantoid, curved</td><td rowspan="1" colspan="1">2.6–4.5 × 0.9–1.8</td><td rowspan="1" colspan="1">
                      <xref ref-type="bibr" rid="B38">Zeng and Zhuang 2022</xref>
                    </td></tr><tr><td rowspan="1" colspan="1">
                      <italic>
                        <tp:taxon-name><tp:taxon-name-part taxon-name-part-type="genus" reg="Pseudocosmospora">P.</tp:taxon-name-part> <tp:taxon-name-part taxon-name-part-type="species" reg="chlamydospora">chlamydospora</tp:taxon-name-part></tp:taxon-name>
                      </italic>
                    </td><td rowspan="1" colspan="1">144–217 × 101–185</td><td rowspan="1" colspan="1">42.7–56.7 × 3.4–5.7</td><td rowspan="1" colspan="1">5.9–8.8 × 3–4.7</td><td rowspan="1" colspan="1">rod-shaped, fusiform, ellipsoidal</td><td rowspan="1" colspan="1">2.5–5.7 × 1.3–2.7</td><td rowspan="1" colspan="1">This study</td></tr><tr><td rowspan="1" colspan="1">
                      <italic>
                        <tp:taxon-name><tp:taxon-name-part taxon-name-part-type="genus" reg="Pseudocosmospora">P.</tp:taxon-name-part> <tp:taxon-name-part taxon-name-part-type="species" reg="chloroxantha">chloroxantha</tp:taxon-name-part></tp:taxon-name>
                      </italic>
                    </td><td rowspan="1" colspan="1">132–230 × 127–210</td><td rowspan="1" colspan="1">53–76.8 × 4.7–9.2</td><td rowspan="1" colspan="1">7.1–11.5 × 3.7–6.3</td><td rowspan="1" colspan="1">rod-shaped to cylindrical</td><td rowspan="1" colspan="1">2.6–8.5 × 1.2–2.4</td><td rowspan="1" colspan="1">This study</td></tr><tr><td rowspan="1" colspan="1">
                      <italic>
                        <tp:taxon-name><tp:taxon-name-part taxon-name-part-type="genus" reg="Pseudocosmospora">P.</tp:taxon-name-part> <tp:taxon-name-part taxon-name-part-type="species" reg="curvispora">curvispora</tp:taxon-name-part></tp:taxon-name>
                      </italic>
                    </td><td rowspan="1" colspan="1">167–235 × 108–167</td><td rowspan="1" colspan="1">53–68 × 3–5</td><td rowspan="1" colspan="1">8–10 × 3–5</td><td rowspan="1" colspan="1">allantoid, mainly strongly curved</td><td rowspan="1" colspan="1">3–5 × 0.8–1.2</td><td rowspan="1" colspan="1">
                      <xref ref-type="bibr" rid="B37">Zeng and Zhuang 2021</xref>
                    </td></tr><tr><td rowspan="1" colspan="1">
                      <italic>
                        <tp:taxon-name><tp:taxon-name-part taxon-name-part-type="genus" reg="Pseudocosmospora">P.</tp:taxon-name-part> <tp:taxon-name-part taxon-name-part-type="species" reg="rogersonii">rogersonii</tp:taxon-name-part></tp:taxon-name>
                      </italic>
                    </td><td rowspan="1" colspan="1">163–245 × 131–180</td><td rowspan="1" colspan="1">54–69 × 5.7–8.4</td><td rowspan="1" colspan="1">7.9–12.2 × 3.3–4.9</td><td rowspan="1" colspan="1">oblong to ellipsoidal</td><td rowspan="1" colspan="1">2.9–5.5 × 1.1–2.6</td><td rowspan="1" colspan="1">
                      <xref ref-type="bibr" rid="B5">Herrera et al. 2013</xref>
                    </td></tr></tbody></table></table-wrap></tp:treatment-sec><ref-list><ref id="B5"><mixed-citation xmlns:xlink="http://www.w3.org/1999/xlink" xlink:type="simple">Herrera CS, Rossman AY, Samuels GJ, Chaverri P (2013) <italic><tp:taxon-name><tp:taxon-name-part taxon-name-part-type="genus">Pseudocosmospora</tp:taxon-name-part></tp:taxon-name></italic>, a new genus to accommodate <italic><tp:taxon-name><tp:taxon-name-part taxon-name-part-type="genus">Cosmospora</tp:taxon-name-part> <tp:taxon-name-part taxon-name-part-type="species">vilior</tp:taxon-name-part></tp:taxon-name></italic> and related species. Mycologia 105: 1287–1305. <ext-link xlink:href="10.3852/12-395" ext-link-type="doi" xlink:type="simple">https://doi.org/10.3852/12-395</ext-link></mixed-citation></ref><ref id="B38"><mixed-citation xmlns:xlink="http://www.w3.org/1999/xlink" xlink:type="simple">Zeng ZQ, Zhuang WY (2022) New Species of <tp:taxon-name><tp:taxon-name-part taxon-name-part-type="family">Nectriaceae</tp:taxon-name-part></tp:taxon-name> (<tp:taxon-name><tp:taxon-name-part taxon-name-part-type="order">Hypocreales</tp:taxon-name-part></tp:taxon-name>) from China. Journal of Fungi 8: 1075. <ext-link xlink:href="10.3390/jof8101075" ext-link-type="doi" xlink:type="simple">https://doi.org/10.3390/jof8101075</ext-link></mixed-citation></ref><ref id="B37"><mixed-citation xmlns:xlink="http://www.w3.org/1999/xlink" xlink:type="simple">Zeng ZQ, Zhuang WY (2021) Our current understanding of the genus <italic><tp:taxon-name><tp:taxon-name-part taxon-name-part-type="genus">Pseudocosmospora</tp:taxon-name-part></tp:taxon-name></italic> (<tp:taxon-name><tp:taxon-name-part taxon-name-part-type="order">Hypocreales</tp:taxon-name-part></tp:taxon-name>, <tp:taxon-name><tp:taxon-name-part taxon-name-part-type="family">Nectriaceae</tp:taxon-name-part></tp:taxon-name>) in China. Mycological Progress 20: 419–429. <ext-link xlink:href="10.1007/s11557-021-01672-1" ext-link-type="doi" xlink:type="simple">https://doi.org/10.1007/s11557-021-01672-1</ext-link></mixed-citation></ref></ref-list></tp:taxon-treatment>
